# Supplementary material for: Unsupervised Clustering-Assisted Method for Consensual Quantitative Analysis of Methanol–Gasoline Blends by Raman Spectroscopy
Source: Molecules. 2024 Mar 22;29(7):1427. doi: 10.3390/molecules29071427 (PMC11013198; doi:10.3390/molecules29071427)
Supplement: Supplementary file 1 [file molecules-29-01427-s001.zip]

Archive with 1 entries (1 files):
- molecules-2866005-supplementary.pdf
